# Supplementary material for: Characterization of the MDSC Proteome Associated with Metastatic Murine Mammary Tumors Using Label-Free Mass Spectrometry and Shotgun Proteomics
Source: PLoS One. 2011 Aug 10;6(8):e22446. doi: 10.1371/journal.pone.0022446 (PMC3154190; doi:10.1371/journal.pone.0022446)
Supplement: Table S1 — The false discovery rate of MDSC proteins identified by MUDPIT in response to tumor metastatic potential. a Biological group, b Total Number of Spectra, c Forward database spectral identifications, d Reverse Database Spectral Identifications, and e Calculated False Discovery Rate (%). (XLS) [file pone.0022446.s001.xls]

## Sheet: Sheet1
a Biological Group	b Total	c Forward	d Reverse	e FDR (%)
All	2825	2814	11	0.778761
Co-detected in 4T1 and 67NR-MDSCs	2627	2618	9	0.685192
Co-detected in 4T1 and 67NR-MDSCs with fold change = mean +/- 1 SD	733	731	2	0.545703
Co-detected in 4T1 and 67NR-MDSCs with fold change = mean +/- 1 SD and 25-300 total spectra	253	253	0	0
Specific to 4T1-MDSCs	155	153	2	2.58065
Specific to 67NR-MDSCs	43	43	0	0
