# Supplementary material for: Characterization of the MDSC Proteome Associated with Metastatic Murine Mammary Tumors Using Label-Free Mass Spectrometry and Shotgun Proteomics
Source: PLoS One. 2011 Aug 10;6(8):e22446. doi: 10.1371/journal.pone.0022446 (PMC3154190; doi:10.1371/journal.pone.0022446)
Supplement: Table S2 — Potential MDSC protein biomarkers in response to tumor metastatic potential. a Protein Name, b Gene Description, c Uniprot ID, d Spectral Count and, e Log2 (spectral count 4T1/67NR) protein abundance ratio. (XLS) [file pone.0022446.s002.xls]

## Sheet: FIGURE TABLE 01
			d Spectral Count
a Protein Name	b Discription	c Uniprot ID	4T1	67NR	eLog2 (4T1/67NR)
Increased Proteins
Putative uncharacterized protein Stefin A2 like 1	GN=Stfa2l1	Q8BWM3_MOUSE	99	13	2.92892
Putative uncharacterized protein	GN=Thbs1	Q3TR40_MOUSE	35	8	2.12928
MCG130182	GN=EG433016	B2RV77_MOUSE	39	10	1.96347
Trifunctional enzyme subunit alpha	GN=Hadha	ECHA_MOUSE	37	10	1.88753
Monofunctional C1-tetrahydrofolate synthase	GN=Mthfd1l	C1TM_MOUSE	26	8	1.70044
Nuclear pore complex protein Nup155	GN=Nup155	NU155_MOUSE	19	6	1.66297
Aconitate hydratase	GN=Aco2	ACON_MOUSE	40	13	1.62149
Cathepsin B	GN=Ctsb	CATB_MOUSE	46	15	1.61667
Succinate dehydrogenase [ubiquinone] flavoprotein subunit	GN=Sdha	DHSA_MOUSE	20	7	1.51457
Protein disulfide-isomerase A4	GN=Pdia4	PDIA4_MOUSE	35	13	1.42884
2-oxoglutarate dehydrogenase E1 component	GN=Ogdh	ODO1_MOUSE	34	13	1.38702
Lamin-B2	GN=Lmnb2	LMNB2_MOUSE	26	10	1.37851
Barrier-to-autointegration factor	GN=Banf1	BAF_MOUSE	18	7	1.36257
Putative uncharacterized protein	GN=Mvp	Q3THX5_MOUSE	18	7	1.36257
Sterol carrier protein 2	GN=Scp2	A2APS3_MOUSE	23	9	1.35364
Cathepsin B	GN=Ctsb	Q6LAF6_MOUSE	33	13	1.34395
Annexin A5	GN=Anxa5	ANXA5_MOUSE	20	8	1.32193
Cytosolic non-specific dipeptidase	GN=Cndp2	CNDP2_MOUSE	20	8	1.32193
DNA-directed RNA polymerase	GN=Polr2a	O08847_MOUSE	22	9	1.28951
Eukaryotic translation initiation factor 3 subunit A	GN=Eif3a	EIF3A_MOUSE	27	12	1.16993
Isocitrate dehydrogenase [NADP]	GN=Idh2	IDHP_MOUSE	18	8	1.16993
Coronin-1C	GN=Coro1c	COR1C_MOUSE	20	9	1.152
DNA (cytosine-5)-methyltransferase 1	GN=Dnmt1	DNMT1_MOUSE	20	9	1.152
Sarcoplasmic/endoplasmic reticulum calcium ATPase 2	GN=Atp2a2	AT2A2_MOUSE	24	11	1.12553
Decreased Proteins
Olfactomedin-4	GN=Olfm4	OLFM4_MOUSE	11	52	-2.24101
Actin-related protein 2/3 complex subunit 2	GN=Arpc2	ARPC2_MOUSE	32	132	-2.04439
Histone H2A	GN=Hist1h2ah	A0AUV1_MOUSE	18	65	-1.85244
Pro-interleukin-16	GN=Il16	IL16_MOUSE	7	25	-1.8365
Histone H2A	GN=Hist2h2aa1	B2RWH3_MOUSE	18	63	-1.80735
6-phosphofructo-2-kinase/fructose-2	GN=Pfkfb4	F264_MOUSE	6	20	-1.73697
Lysozyme C-2	GN=Lyz2	LYZ2_MOUSE	57	169	-1.56799
cGMP-dependent 3', 5'-cyclic phosphodiesterase	GN=Pde2a	PDE2A_MOUSE	8	23	-1.52356
RAB2A	GN=Rab2a	Q0PD65_MOUSE	8	22	-1.45943
Alpha-adducin	GN=Add1	ADDA_MOUSE	7	18	-1.36257
Putative uncharacterized protein	GN=Alox5	Q3TB75_MOUSE	11	28	-1.34792
Neutrophil gelatinase-associated lipocalin	GN=Lcn2	NGAL_MOUSE	31	76	-1.29373
Putative uncharacterized protein	GN=Nckap1l	Q8K1X4_MOUSE	9	22	-1.28951
Putative uncharacterized protein	GN=Ly6c1	Q8C2D8_MOUSE	9	21	-1.22239
AP-2 complex subunit beta-1	GN=Ap2b1	AP2B1_MOUSE	22	50	-1.18442
Elastase 2	GN=Ela2	A6H698_MOUSE	31	66	-1.0902
Solute carrier family 27 (Fatty acid transporter)	GN=Slc27a4	A2ARC5_MOUSE	9	19	-1.078
Rho GDP-dissociation inhibitor 2	GN=Arhgdib	GDIR2_MOUSE	61	127	-1.05795
Cytoplasmic FMR1-interacting protein 2	GN=Cyfip2	CYFP2_MOUSE	13	27	-1.05445
Myeloid bactenecin (F1)	GN=Ngp	O08692_MOUSE	104	213	-1.03427
AP-1 complex subunit beta-1	GN=Ap1b1	AP1B1_MOUSE	22	44	-1
Engulfment and cell motility protein 1	GN=Elmo1	ELMO1_MOUSE	11	22	-1
G protein-coupled receptor kinase-interactor 2	GN=Git2	Q80XR8_MOUSE	9	18	-1
Copine III	GN=Cpne3	A2AGJ0_MOUSE	19	37	-0.961526
Putative uncharacterized protein	GN=Pls3	Q3UKB1_MOUSE	13	25	-0.943416
Aminopeptidase B	GN=Rnpep	AMPB_MOUSE	11	21	-0.932886
Putative uncharacterized protein	GN=Rhob	Q4FJM5_MOUSE	11	21	-0.932886
Beta-actin	GN=Actb	A1E281_MOUSE	52	99	-0.928917
Bifunctional polynucleotide phosphatase/kinase	GN=Pnkp	PNKP_MOUSE	9	17	-0.917538
Gardner-Rasheed feline sarcoma viral (Fgr) oncogene homolog	GN=Fgr	Q6GTF2_MOUSE	18	34	-0.917538
Putative uncharacterized protein	GN=Ptk2b	Q8C2G0_MOUSE	9	17	-0.917538
Specific to 4T1-MDSCs
Macrophage mannose receptor 1 AC=Q61830 OS=Mus musculus (Mouse).	GN=Mrc1	MRC1_MOUSE	43	0	N/A
AHNAK AC=Q6UL10 OS=Mus musculus (Mouse).	GN=Ahnak	Q6UL10_MOUSE	23	0	N/A
Macrophage galactose N-acetyl-galactosamine specific lectin 2 isoform	GN=Mgl2	A9XX86_MOUSE	21	0	N/A
Baz2b protein	GN=Baz2b	B9EKB5_MOUSE	20	0	N/A
Protein-glutamine gamma-glutamyltransferase 2	GN=Tgm2	TGM2_MOUSE	15	0	N/A
DNA2-like helicase	GN=Dna2	DNA2L_MOUSE	13	0	N/A
Glutathione synthetase	GN=Gss	GSHB_MOUSE	13	0	N/A
Ahnak protein	GN=Ahnak	A0JLR7_MOUSE	12	0	N/A
Arachidonate 15-lipoxygenase	GN=Alox15	A2CF88_MOUSE	12	0	N/A
Multiple coagulation factor deficiency protein 2 homolog	GN=Mcfd2	MCFD2_MOUSE	10	0	N/A
Vesicle-associated membrane 2	GN=Vamp2	B0QZN5_MOUSE	9	0	N/A
CCAAT/enhancer-binding protein zeta	GN=Cebpz	CEBPZ_MOUSE	9	0	N/A
Eukaryotic translation initiation factor 3 subunit J	GN=Eif3j	EIF3J_MOUSE	9	0	N/A
Importin-4	GN=Ipo4	IPO4_MOUSE	9	0	N/A
N-acetyltransferase 10 AC=Q8K224 OS=Mus musculus (Mouse).	GN=Nat10	NAT10_MOUSE	9	0	N/A
tRNA (cytosine-5-)-methyltransferase NSUN2	GN=Nsun2	NSUN2_MOUSE	8	0	N/A
Exportin 5	GN=Xpo5	A2RRJ4_MOUSE	7	0	N/A
ADP-ribosylation factor GTPase-activating protein 2	GN=Arfgap2	ARFG2_MOUSE	7	0	N/A
Coproporphyrinogen-III oxidase	GN=Cpox	HEM6_MOUSE	7	0	N/A
Kinesin-like protein KIF18B AC=Q6PFD6 OS=Mus musculus (Mouse).	GN=Kif18b	KI18B_MOUSE	7	0	N/A
Type VI collagen alpha 3 subunit AC=O88493 OS=Mus musculus (Mouse).	GN=Col6a3	O88493_MOUSE	7	0	N/A
Putative uncharacterized protein AC=Q3TEE8 OS=Mus musculus (Mouse).	GN=Txndc5	Q3TEE8_MOUSE	7	0	N/A
Arginase-1	GN=Arg1	ARGI1_MOUSE	6	0	N/A
Integrin alpha-D AC=Q3V0T4 OS=Mus musculus (Mouse).	GN=Itgad	ITAD_MOUSE	6	0	N/A
Keratin	GN=Krt42	K1C42_MOUSE	6	0	N/A
Putative uncharacterized protein AC=Q3UKP5 OS=Mus musculus (Mouse).	GN=Xab2	Q3UKP5_MOUSE	6	0	N/A
Thromboxane-A synthase	GN=Tbxas1	THAS_MOUSE	6	0	N/A
Vacuolar protein sorting-associated protein 26A	GN=Vps26a	VP26A_MOUSE	6	0	N/A
Glucosidase	GN=Gaa	A2AFL4_MOUSE	5	0	N/A
Glycoprotein 1b	GN=Gp1ba	A2CFB8_MOUSE	5	0	N/A
Ceruloplasmin	GN=Cp	CERU_MOUSE	5	0	N/A
GrpE protein homolog 1	GN=Grpel1	GRPE1_MOUSE	5	0	N/A
VWF AC=Q2I0J7 OS=Mus musculus (Mouse).	GN=Vwf	Q2I0J7_MOUSE	5	0	N/A
Putative uncharacterized protein AC=Q3U6W2 OS=Mus musculus (Mouse).	GN=Nolc1	Q3U6W2_MOUSE	5	0	N/A
Putative uncharacterized protein AC=Q3U9D7 OS=Mus musculus (Mouse).	GN=Uhrf1	Q3U9D7_MOUSE	5	0	N/A
Wrd43 protein AC=Q68FC6 OS=Mus musculus (Mouse).	GN=Wdr43	Q68FC6_MOUSE	5	0	N/A
Carbonyl reductase 3	GN=Cbr3	Q8K354_MOUSE	5	0	N/A
Guanine nucleotide exchange factor for Rab3A	GN=Rab3il1	R3GEF_MOUSE	5	0	N/A
Novel protein silmilar to ribosomal protein L32	GN=EG245405	A2AD25_MOUSE	4	0	N/A
Exosome component 3	GN=Exosc3	A2AKB8_MOUSE	4	0	N/A
DnaJ (Hsp40) homolog	GN=Dnajc8	A2ALF1_MOUSE	4	0	N/A
Alpha-2-macroglobulin	GN=A2m	A2M_MOUSE	4	0	N/A
Serpina3h protein	GN=Serpina3h	A2RTV1_MOUSE	4	0	N/A
Isobutyryl-CoA dehydrogenase	GN=Acad8	ACAD8_MOUSE	4	0	N/A
Apolipoprotein E	GN=Apoe	APOE_MOUSE	4	0	N/A
CD2-associated protein	GN=Cd2ap	B2RRE8_MOUSE	4	0	N/A
Septin 1	GN=Sept1	B2RU74_MOUSE	4	0	N/A
BMP-2-inducible protein kinase	GN=Bmp2k	BMP2K_MOUSE	4	0	N/A
Carbonyl reductase [NADPH] 2	GN=Cbr2	CBR2_MOUSE	4	0	N/A
Chromodomain-helicase-DNA-binding protein 7	GN=Chd7	CHD7_MOUSE	4	0	N/A
Macrophage colony-stimulating factor 1 receptor	GN=Csf1r	CSF1R_MOUSE	4	0	N/A
Dihydropyrimidinase-related protein 2	GN=Dpysl2	DPYL2_MOUSE	4	0	N/A
Translation initiation factor eIF-2B subunit beta	GN=Eif2b2	EI2BB_MOUSE	4	0	N/A
Fatty acid-binding protein	GN=Fabp5	FABP5_MOUSE	4	0	N/A
Gamma-glutamyltranspeptidase 1	GN=Ggt1	GGT1_MOUSE	4	0	N/A
GPI-anchor transamidase	GN=Pigk	GPI8_MOUSE	4	0	N/A
Glyoxylate reductase/hydroxypyruvate reductase AC=Q91Z53 OS=Mus musculus (Mouse).	GN=Grhpr	GRHPR_MOUSE	4	0	N/A
Integrator complex subunit 2 AC=Q80UK8 OS=Mus musculus (Mouse).	GN=Ints2	INT2_MOUSE	4	0	N/A
Integrator complex subunit 7 AC=Q7TQK1 OS=Mus musculus (Mouse).	GN=Ints7	INT7_MOUSE	4	0	N/A
Creatine kinase B-type	GN=Ckb	KCRB_MOUSE	4	0	N/A
Galectin-3-binding protein	GN=Lgals3bp	LG3BP_MOUSE	4	0	N/A
1-O-acylceramide synthase	GN=Lypla3	LYPA3_MOUSE	4	0	N/A
Methylcrotonoyl-CoA carboxylase subunit alpha	GN=Mccc1	MCCA_MOUSE	4	0	N/A
NADH dehydrogenase [ubiquinone] iron-sulfur protein 7	GN=Ndufs7	NDUS7_MOUSE	4	0	N/A
Platelet factor 4	GN=Pf4	PLF4_MOUSE	4	0	N/A
Putative uncharacterized protein	GN=Sgta	Q3TN35_MOUSE	4	0	N/A
Putative uncharacterized protein AC=Q3U0F9 OS=Mus musculus (Mouse).	GN=Ifi30	Q3U0F9_MOUSE	4	0	N/A
MCG13615	GN=Rpl38	Q52KP0_MOUSE	4	0	N/A
Kappa light chain variable region AC=Q5F2I7 OS=Mus musculus (Mouse).	GN=IgG1 TS1 VL	Q5F2I7_MOUSE	4	0	N/A
MKIAA0103 protein	GN=Ttc35	Q6A0D1_MOUSE	4	0	N/A
Putative uncharacterized protein AC=Q8BRB8 OS=Mus musculus (Mouse).	GN=Ahnak	Q8BRB8_MOUSE	4	0	N/A
Sepiapterin reductase AC=Q91XH5 OS=Mus musculus (Mouse).	GN=Spr	Q91XH5_MOUSE	4	0	N/A
Chemokine subfamily B Cys-X-Cys	GN=Ppbp	Q9EQI5_MOUSE	4	0	N/A
Metalloreductase STEAP4	GN=Steap4	STEA4_MOUSE	4	0	N/A
Small subunit processome component 20 homolog	GN=Utp20	UTP20_MOUSE	4	0	N/A
Zinc finger protein 598 AC=Q80YR4 OS=Mus musculus (Mouse).	GN=Znf598	ZN598_MOUSE	4	0	N/A
Krt78 protein	GN=Krt78	A1L0X5_MOUSE	3	0	N/A
RNA binding motif protein 4	GN=Rbm4	A1L3S3_MOUSE	3	0	N/A
Phosphatase	GN=Phospho1	A2A619_MOUSE	3	0	N/A
DENN/MADD domain containing 4C	GN=Dennd4c	A2AJX5_MOUSE	3	0	N/A
Aldo-keto reductase family 7	GN=Akr7a5	A2AMV3_MOUSE	3	0	N/A
Synapse associated protein 1	GN=Syap1	A2AMX4_MOUSE	3	0	N/A
TH1-like homolog (Drosophila)	GN=Th1l	A2AQ05_MOUSE	3	0	N/A
Optineurin	GN=Optn	A2ASP3_MOUSE	3	0	N/A
LAS1-like (S. cerevisiae)	GN=Las1l	A2BE28_MOUSE	3	0	N/A
U2 small nuclear ribonucleoprotein B	GN=Snrpb2	A2BGM2_MOUSE	3	0	N/A
LSM14 homolog A (SCD6, S. cerevisiae)	GN=Lsm14a	A2BH68_MOUSE	3	0	N/A
A6 anti-[4-hydroxy-3-nitrophenyl(Phenolate form)] acetyl mAb V-L region	GN=Igl-V1	A2MXS5_MOUSE	3	0	N/A
Reticulocalbin 2	GN=Rcn2	A2RT07_MOUSE	3	0	N/A
Aminopeptidase N	GN=Anpep	AMPN_MOUSE	3	0	N/A
Clathrin light polypeptide (Lca)	GN=Clta	B1AWE0_MOUSE	3	0	N/A
Zinc finger CCCH-type containing 15	GN=Zc3h15	B1B079_MOUSE	3	0	N/A
Bcl-2-like protein 13	GN=Bcl2l13	B2L13_MOUSE	3	0	N/A
Lamin A	GN=Lmna	B3RH23_MOUSE	3	0	N/A
BAG family molecular chaperone regulator 5	GN=Bag5	BAG5_MOUSE	3	0	N/A
Calpain-2 catalytic subunit	GN=Capn2	CAN2_MOUSE	3	0	N/A
Protein CASP	GN=Cux1	CASP_MOUSE	3	0	N/A
Cyclic AMP-responsive element-binding protein 1	GN=Creb1	CREB1_MOUSE	3	0	N/A
Disabled homolog 2	GN=Dab2	DAB2_MOUSE	3	0	N/A
ATP-dependent RNA helicase DDX54	GN=Ddx54	DDX54_MOUSE	3	0	N/A
Probable ATP-dependent RNA helicase DDX56	GN=Ddx56	DDX56_MOUSE	3	0	N/A
Elongation factor G 1	GN=Gfm1	EFG1_MOUSE	3	0	N/A
FAS-associated factor 2	GN=Faf2	FAF2_MOUSE	3	0	N/A
Pre-mRNA-splicing regulator WTAP	GN=Wtap	FL2D_MOUSE	3	0	N/A
Interferon-induced guanylate-binding protein 1	GN=Gbp1	GBP1_MOUSE	3	0	N/A
Gamma-glutamyltransferase 5	GN=Ggt5	GGT5_MOUSE	3	0	N/A
Glucosamine-6-phosphate isomerase 1	GN=Gnpda1	GNPI1_MOUSE	3	0	N/A
Platelet glycoprotein V AC=O08742 OS=Mus musculus (Mouse).	GN=Gp5	GPV_MOUSE	3	0	N/A
H-2 class I histocompatibility antigen	GN=H2-K1	HA1D_MOUSE	3	0	N/A
Huntingtin-interacting protein 1 AC=Q8VD75 OS=Mus musculus (Mouse).	GN=Hip1	HIP1_MOUSE	3	0	N/A
Interferon-induced protein with tetratricopeptide repeats 1	GN=Ifit1	IFIT1_MOUSE	3	0	N/A
Leupaxin AC=Q99N69 OS=Mus musculus (Mouse).	GN=Lpxn	LPXN_MOUSE	3	0	N/A
U6 snRNA-associated Sm-like protein LSm4 AC=Q9QXA5 OS=Mus musculus (Mouse).	GN=Lsm4	LSM4_MOUSE	3	0	N/A
NADH dehydrogenase [ubiquinone] 1 alpha subcomplex subunit 12	GN=Ndufa12	NDUAC_MOUSE	3	0	N/A
Histone-lysine N-methyltransferase NSD3	GN=Whsc1l1	NSD3_MOUSE	3	0	N/A
RNA binding motif protein 15 AC=Q0VBL3 OS=Mus musculus (Mouse).	GN=Rbm15	Q0VBL3_MOUSE	3	0	N/A
RNA binding motif protein 7	GN=Rbm7	Q14A95_MOUSE	3	0	N/A
Rnf160 protein AC=Q14B86 OS=Mus musculus (Mouse).	GN=Zfp294	Q14B86_MOUSE	3	0	N/A
2500003M10Rik protein AC=Q2VPR3 OS=Mus musculus (Mouse).	GN=2500003M10Rik	Q2VPR3_MOUSE	3	0	N/A
Class I (Qa) Q2k antigen AC=Q31218 OS=Mus musculus (Mouse).	GN=H2-Q2	Q31218_MOUSE	3	0	N/A
Putative uncharacterized protein AC=Q3TN42 OS=Mus musculus (Mouse).	GN=Utp15	Q3TN42_MOUSE	3	0	N/A
Putative uncharacterized protein AC=Q3TNE1 OS=Mus musculus (Mouse).	GN=Heatr1	Q3TNE1_MOUSE	3	0	N/A
Putative uncharacterized protein AC=Q3TT02 OS=Mus musculus (Mouse).	GN=Snx8	Q3TT02_MOUSE	3	0	N/A
Putative uncharacterized protein AC=Q3U4F0 OS=Mus musculus (Mouse).	GN=Sfxn3	Q3U4F0_MOUSE	3	0	N/A
Putative uncharacterized protein AC=Q3UT39 OS=Mus musculus (Mouse).	GN=Arid1b	Q3UT39_MOUSE	3	0	N/A
Putative uncharacterized protein AC=Q3V090 OS=Mus musculus (Mouse).	GN=Rasa1	Q3V090_MOUSE	3	0	N/A
MKIAA1240 protein AC=Q571M9 OS=Mus musculus (Mouse).	GN=Atad2b	Q571M9_MOUSE	3	0	N/A
Nbas protein AC=Q6GQV6 OS=Mus musculus (Mouse).	GN=4933425L03Rik	Q6GQV6_MOUSE	3	0	N/A
MKIAA1833 protein AC=Q80T84 OS=Mus musculus (Mouse).	GN=D330001F17Rik	Q80T84_MOUSE	3	0	N/A
Pre-mRNA-splicing factor RBM22	GN=Rbm22	RBM22_MOUSE	3	0	N/A
39S ribosomal protein L1	GN=Mrpl1	RM01_MOUSE	3	0	N/A
Regulation of nuclear pre-mRNA domain-containing protein 2 AC=Q6NXI6 OS=Mus musculus (Mouse).	GN=Rprd2	RPRD2_MOUSE	3	0	N/A
28S ribosomal protein S29	GN=Dap3	RT29_MOUSE	3	0	N/A
Syntaxin-18 AC=Q8VDS8 OS=Mus musculus (Mouse).	GN=Stx18	STX18_MOUSE	3	0	N/A
Syntaxin-5 AC=Q8K1E0 OS=Mus musculus (Mouse).	GN=Stx5	STX5_MOUSE	3	0	N/A
Transmembrane protein 209 AC=Q8BRG8 OS=Mus musculus (Mouse).	GN=Tmem209	TM209_MOUSE	3	0	N/A
U3 small nucleolar RNA-associated protein 15 homolog	GN=Utp15	UTP15_MOUSE	3	0	N/A
Zinc finger CCCH domain-containing protein 18	GN=Zc3h18	ZCH18_MOUSE	3	0	N/A
Zinc finger protein 512 AC=Q69Z99 OS=Mus musculus (Mouse).	GN=Znf512	ZN512_MOUSE	3	0	N/A
Pyrroline-5-carboxylate reductase 1	GN=Pycr1	A2ABZ2_MOUSE	2	0	N/A
Protein phosphatase 1	GN=Ppp1r12b	A6H644_MOUSE	2	0	N/A
Keratin 19	GN=Krt19	B1AQ78_MOUSE	2	0	N/A
BolA-like protein 1	GN=Bola1	BOLA1_MOUSE	2	0	N/A
Chromodomain-helicase-DNA-binding protein 8	GN=Chd8	CHD8_MOUSE	2	0	N/A
Protein HIRA	GN=Hira	HIRA_MOUSE	2	0	N/A
Keratin	GN=Krt14	K1C14_MOUSE	2	0	N/A
Serine/threonine-protein phosphatase 4 regulatory subunit 3A	GN=Smek1	P4R3A_MOUSE	2	0	N/A
Serine/threonine-protein phosphatase 4 regulatory subunit 3B	GN=Smek2	P4R3B_MOUSE	2	0	N/A
Igh protein AC=Q505N9 OS=Mus musculus (Mouse).	GN=Igh	Q505N9_MOUSE	2	0	N/A
Putative uncharacterized protein AC=Q9D8L4 OS=Mus musculus (Mouse).	GN=Igh-1a	Q9D8L4_MOUSE	2	0	N/A
Specific to 67NR-MDSCs					N/A
Apoptosis-associated tyrosine kinase 1B AC=A6BLY8 OS=Mus musculus (Mouse).	GN=Aatk	A6BLY8_MOUSE	0	5	N/A
Caspase-3	GN=Casp3	CASP3_MOUSE	0	5	N/A
Lipopolysaccharide-binding protein AC=Q61805 OS=Mus musculus (Mouse).	GN=Lbp	LBP_MOUSE	0	5	N/A
Mitogen-activated protein kinase kinase kinase kinase 2	GN=Map4k2	M4K2_MOUSE	0	5	N/A
Ube2i protein AC=Q8CFZ0 OS=Mus musculus (Mouse).	GN=Ube2i	Q8CFZ0_MOUSE	0	5	N/A
ADP-ribosylhydrolase like 2 AC=A3KFY3 OS=Mus musculus (Mouse).	GN=Adprhl2	A3KFY3_MOUSE	0	4	N/A
Chromatin modifying protein 5	GN=Chmp5	B1AY07_MOUSE	0	4	N/A
COP9 signalosome complex subunit 7b	GN=Cops7b	CSN7B_MOUSE	0	4	N/A
Inter-alpha-trypsin inhibitor heavy chain H5 AC=Q8BJD1 OS=Mus musculus (Mouse).	GN=Itih5	ITIH5_MOUSE	0	4	N/A
Phosphorylase b kinase regulatory subunit beta AC=Q7TSH2 OS=Mus musculus (Mouse).	GN=Phkb	KPBB_MOUSE	0	4	N/A
Platelet-activating factor acetylhydrolase 2	GN=Pafah2	PAFA2_MOUSE	0	4	N/A
Putative uncharacterized protein AC=Q3V3V7 OS=Mus musculus (Mouse).	GN=Zcchc6	Q3V3V7_MOUSE	0	4	N/A
AU042671 protein AC=Q6PDJ9 OS=Mus musculus (Mouse).	GN=AU042671	Q6PDJ9_MOUSE	0	4	N/A
COMM domain containing 1	GN=Commd1	A2RSF1_MOUSE	0	3	N/A
Ubiquilin 2	GN=Ubqln2	B1AY62_MOUSE	0	3	N/A
5-methenyltetrahydrofolate synthetase AC=B2KF82 OS=Mus musculus (Mouse).	GN=Mthfs	B2KF82_MOUSE	0	3	N/A
Sbno1 protein AC=B2RRI2 OS=Mus musculus (Mouse).	GN=Sbno1	B2RRI2_MOUSE	0	3	N/A
Rbm12 protein AC=B6ICZ5 OS=Mus musculus (Mouse).	GN=Rbm12	B6ICZ5_MOUSE	0	3	N/A
Slingshot homolog 2 (Drosophila) AC=B9EJ94 OS=Mus musculus (Mouse).	GN=Ssh2	B9EJ94_MOUSE	0	3	N/A
Biogenesis of lysosome-related organelles complex 1 subunit 3	GN=Bloc1s3	BL1S3_MOUSE	0	3	N/A
Cullin-2 AC=Q9D4H8 OS=Mus musculus (Mouse).	GN=Cul2	CUL2_MOUSE	0	3	N/A
Deoxycytidine kinase AC=P43346 OS=Mus musculus (Mouse).	GN=Dck	DCK_MOUSE	0	3	N/A
EF-hand domain-containing family member A1 AC=Q8CD10 OS=Mus musculus (Mouse).	GN=Efha1	EFHA1_MOUSE	0	3	N/A
Gamma-tubulin complex component 2 AC=Q921G8 OS=Mus musculus (Mouse).	GN=Tubgcp2	GCP2_MOUSE	0	3	N/A
Hepatoma-derived growth factor-related protein 2 AC=Q3UMU9 OS=Mus musculus (Mouse).	GN=Hdgfrp2	HDGR2_MOUSE	0	3	N/A
Acyl-CoA:lysophosphatidylglycerol acyltransferase 1 AC=Q91YX5 OS=Mus musculus (Mouse).	GN=Lpgat1	LGAT1_MOUSE	0	3	N/A
Nucleoredoxin	GN=Nxn	NXN_MOUSE	0	3	N/A
Prominin-1	GN=Prom1	PROM1_MOUSE	0	3	N/A
Putative uncharacterized protein AC=Q3TBL4 OS=Mus musculus (Mouse).	GN=Rbbp5	Q3TBL4_MOUSE	0	3	N/A
Putative uncharacterized protein	GN=Tst	Q545S0_MOUSE	0	3	N/A
Gamma-tubulin1	GN=Tubg1	Q6F4J1_MOUSE	0	3	N/A
Putative uncharacterized protein AC=Q922F6 OS=Mus musculus (Mouse), HSP90	GN=Rsrc2	Q922F6_MOUSE	0	3	N/A
Low affinity sodium-glucose cotransporter	GN=Slc5a4a	SC5A4_MOUSE	0	3	N/A
UBX domain-containing protein 7 AC=Q6P5G6 OS=Mus musculus (Mouse).	GN=Ubxn7	UBXN7_MOUSE	0	3	N/A
Alpha-1-acid glycoprotein 3	GN=Orm3	A1AG3_MOUSE	0	2	N/A
Engulfment and cell motility 2	GN=Elmo2	A2A5A5_MOUSE	0	2	N/A
Novel protein (5830434P21Rik) AC=A2AN31 OS=Mus musculus (Mouse).	GN=Bat2l	A2AN31_MOUSE	0	2	N/A
Ubiquitin carrier protein AC=A2RSE4 OS=Mus musculus (Mouse).	GN=Ube2b	A2RSE4_MOUSE	0	2	N/A
RAN binding protein 6 AC=A3KMD2 OS=Mus musculus (Mouse).	GN=Ranbp6	A3KMD2_MOUSE	0	2	N/A
Aldehyde oxidase 3 AC=B2RSI5 OS=Mus musculus (Mouse).	GN=Aox3	B2RSI5_MOUSE	0	2	N/A
CAP-Gly domain-containing linker protein 2	GN=Clip2	CLIP2_MOUSE	0	2	N/A
Putative uncharacterized protein AC=Q3TQ27 OS=Mus musculus (Mouse).	GN=Ube2a	Q3TQ27_MOUSE	0	2	N/A
Phosphatidylinositol-3	GN=Inppl1	SHIP2_MOUSE	0	2	N/A
